# Supplementary material for: Cell–Cell and Cell–Matrix Interactions at the Presumptive Stem Cell Niche of the Chick Corneal Limbus
Source: Cells. 2023 Sep 22;12(19):2334. doi: 10.3390/cells12192334 (PMC10571731; doi:10.3390/cells12192334)
Supplement: Supplementary file 1 [file cells-12-02334-s001.zip]

Archive with 5 entries (5 files):
- S1.mp4
- S2.mp4
- S3.mp4
- S4.mp4
- S5.mp4
